# Supplementary material for: The Impact of Adjuvanted Influenza Vaccine on Disease Severity in the US: A Stochastic Model
Source: Vaccines (Basel). 2023 Sep 26;11(10):1525. doi: 10.3390/vaccines11101525 (PMC10610929; doi:10.3390/vaccines11101525)
Supplement: Supplementary file 1 [file vaccines-11-01525-s001.zip]

Archive with 1 entries (1 files):
- vaccines-2549820-supplementary.pdf
